# Supplementary material for: Social Isolation and Social Support Influence Health Service Utilisation and Survival after a Cardiovascular Disease Event: A Systematic Review
Source: Int J Environ Res Public Health. 2023 Mar 9;20(6):4853. doi: 10.3390/ijerph20064853 (PMC10049557; doi:10.3390/ijerph20064853)
Supplement: Supplementary file 1 [file ijerph-20-04853-s001.zip]

Archive with 1 entries (1 files):
- ijerph-2206305-supplementary.pdf
